# Supplementary material for: Function of Graphene Oxide as the “Nanoquencher” for Hg2+ Detection Using an Exonuclease I-Assisted Biosensor
Source: Int J Mol Sci. 2022 Jun 5;23(11):6326. doi: 10.3390/ijms23116326 (PMC9180964; doi:10.3390/ijms23116326)
Supplement: Supplementary file 1 [file ijms-23-06326-s001.zip]

Archive with 1 entries (1 files):
- ijms-1744365-supplementary.pdf
